# Supplementary material for: Evaluation of a PlexZyme-Based PCR Assay and Assessment of COVID-19 Surge Testing Throughput Compared to Cobas SARS-CoV-2
Source: Pathogens. 2021 Aug 26;10(9):1088. doi: 10.3390/pathogens10091088 (PMC8465568; doi:10.3390/pathogens10091088)
Supplement: Supplementary file 1 [file pathogens-10-01088-s001.zip]

Archive with 1 entries (1 files):
- pathogens-1329996-supplementary.xlsx
