# Supplementary material for: Evaluation of a PlexZyme-Based PCR Assay and Assessment of COVID-19 Surge Testing Throughput Compared to Cobas SARS-CoV-2
Source: Pathogens. 2021 Aug 26;10(9):1088. doi: 10.3390/pathogens10091088 (PMC8465568; doi:10.3390/pathogens10091088)
Supplement: Supplementary file 1 [file pathogens-10-01088-s001.zip › pathogens-1329996-supplementary.xlsx]

## Sheet: All samples
Statistical Calculations
Sample testing details		cobas SARS-CoV-2 testing statistics						PlexZyme SARS-CoV-2 testing statistics
Sequence	Sample group	ORF1a (Ct)	ORF1a (log10 copies/mL)	E-gene (Ct)	E-gene (log10 copies/mL)	Internal Control (Ct)	Result	ORF1ab (Cq)	ORF1ab (log10 copies/mL)	RdRP (Cq)	RdRp (log10 copies/mL)	Internal Control (Cq)	Result
Number	420	420	420	420	420	420	420	420	420	420	420	420	420
Mean	–	27.687	4.97817	29.1481	5.4706	33.6932	–	16.7667	5.29164	17.8122	5.02447	17.6002	–
Std. Deviation	–	3.84905	1.40644	5.10481	2.10675	0.867099	–	4.87833	1.39959	5.28217	1.61634	0.894118	–
%CV	–	0.13902	0.282523	0.175134	0.385105	0.0257351	–	0.290954	0.264492	0.296548	0.321695	0.0508015	–
Min	–	18.46	2.70794	18.58	0.70311	32.09	–	6.99	2.41308	7.55	1.40516	15.71	–
Max	–	33.9	8.34972	40.7	9.83203	37.76	–	26.8	8.09657	29.64	8.1647	19.82	–
Raw data
Sample testing details		cobas SARS-CoV-2 testing results						PlexZyme SARS-CoV-2 testing results
Sequence	Sample group	ORF1a (Ct)	ORF1a (log10 copies/mL)	E-gene (Ct)	E-gene (log10 copies/mL)	Internal Control (Ct)	Result	ORF1ab (Cq)	ORF1ab (log10 copies/mL)	RdRP (Cq)	RdRp (log10 copies/mL)	Internal Control (Cq)	Result
1	Positive sample	23.33	6.57022	23.63	7.7479	34.38	Detected	11.54	6.79117	12.13	6.76322	16.44	Detected
2	Positive sample	29.25	4.40705	29.8	5.20154	34.24	Detected	18.95	4.66525	18.89	4.69466	17.86	Detected
3	Positive sample	24.29	6.21943	24.26	7.4879	34.46	Detected	13.56	6.21164	13.91	6.21854	16.47	Detected
4	Positive sample	26.81	5.29863	27	6.3571	34.3	Detected	16.12	5.47717	16.48	5.43212	17.16	Detected
5	Positive sample	22.9	6.72734	22.83	8.07806	34.55	Detected	11.79	6.71945	12.06	6.78464	16.24	Detected
6	Positive sample	18.85	8.20721	18.79	9.74537	34.64	Detected	7.14	8.05353	7.56	8.16164	16.94	Detected
7	Positive sample	23.25	6.59945	23.3	7.88409	33.9	Detected	12.31	6.57026	12.46	6.66224	16.44	Detected
8	Positive sample	27.07	5.20362	27.07	6.32821	34.56	Detected	16.46	5.37963	16.91	5.30054	17.27	Detected
9	Positive sample	18.46	8.34972	18.58	9.83203	34.87	Detected	7.17	8.04493	7.55	8.1647	17.33	Detected
10	Positive sample	24.92	5.98923	25.09	7.14536	34.25	Detected	14.77	5.86449	15.21	5.82074	16.89	Detected
11	Positive sample	20.71	7.52757	20.63	8.986	34.83	Detected	9.78	7.29612	10.04	7.40276	16.87	Detected
12	Positive sample	30.68	3.88453	31.94	4.31836	34.14	Detected	20.9	4.10579	21.06	4.03064	17.87	Detected
13	Positive sample	32.19	3.33277	34.63	3.2082	34.06	Detected	Neg	Neg	26.8	2.2742	18.05	Detected
14	Positive sample	30.78	3.84799	32.6	4.04598	33.5	Detected	22.31	3.70126	22.67	3.53798	17.86	Detected
15	Positive sample	32.01	3.39855	34.06	3.44344	34.53	Detected	24.48	3.07869	25.74	2.59856	17.88	Detected
16	Positive sample	21.97	7.06716	21.91	8.45774	34.17	Detected	10.7	7.03217	10.89	7.14266	16.13	Detected
17	Positive sample	28.57	4.65552	28.61	5.69265	34.65	Detected	17.92	4.96075	17.96	4.97924	17.56	Detected
18	Positive sample	30.8	3.84068	32.19	4.21519	33.91	Detected	20.82	4.12874	22.28	3.65732	17.78	Detected
19	Positive sample	23.87	6.3729	24.2	7.51266	34.54	Detected	12.75	6.44402	13.11	6.46334	15.91	Detected
20	Positive sample	Neg	Neg	Neg	Neg	34.66	Not detected	Neg	Neg	Neg	Neg	17.19	Not detected
21	Positive sample	28.71	4.60437	29.51	5.32122	33.68	Detected	17.91	4.96362	18.46	4.82624	16.96	Detected
22	Positive sample	24.81	6.02943	24.87	7.23615	34.51	Detected	13.96	6.09688	14.14	6.14816	16.7	Detected
23	Positive sample	33.12	2.99295	34.76	3.15455	34.25	Detected	24.82	2.98114	25.8	2.5802	18.57	Detected
24	Positive sample	Neg	Neg	36.32	2.51074	33.93	Presumptive	Neg	Neg	Neg	Neg	17.33	Not detected
25	Positive sample	22.34	6.93196	22.28	8.30504	34.07	Detected	10.83	6.99487	11.25	7.0325	15.93	Detected
26	Positive sample	31.18	3.70183	33.02	3.87265	34.44	Detected	20.76	4.14596	21.3	3.9572	17.53	Detected
27	Positive sample	26.42	5.44113	26.93	6.38599	34.01	Detected	15.17	5.74973	15.52	5.72588	16.48	Detected
28	Positive sample	22.63	6.826	22.68	8.13996	34.11	Detected	11.21	6.88585	11.7	6.8948	16.1	Detected
29	Positive sample	Neg	Neg	38.29	1.69772	34.42	Presumptive	Neg	Neg	Neg	Neg	17.58	Not detected
30	Positive sample	28.22	4.78341	28.51	5.73392	33.99	Detected	17.43	5.10133	17.75	5.0435	17.63	Detected
31	Positive sample	27.14	5.17804	26.7	6.48091	34.74	Detected	15.68	5.60341	15.85	5.6249	17.04	Detected
32	Positive sample	26.32	5.47767	26.25	6.66662	34.96	Detected	14.58	5.919	14.85	5.9309	16.72	Detected
33	Positive sample	31.48	3.59221	32.68	4.01296	35.17	Detected	21.66	3.88775	21.33	3.94802	17.79	Detected
34	Positive sample	30.48	3.95761	31.3	4.58249	34.8	Detected	19.67	4.45868	20.04	4.34276	17.98	Detected
35	Positive sample	21.9	7.09274	21.79	8.50727	35.3	Detected	9.93	7.25308	10.21	7.35074	16.9	Detected
36	Positive sample	23.05	6.67253	23.37	7.8552	34.37	Detected	11.62	6.76822	11.92	6.82748	15.88	Detected
37	Positive sample	30.79	3.84433	34.8	3.13804	34.75	Detected	24.8	2.98688	25.75	2.5955	17.9	Detected
38	Positive sample	30.85	3.82241	32.56	4.06249	34.26	Detected	21.86	3.83037	22.02	3.73688	17.91	Detected
39	Positive sample	31.02	3.76029	32.42	4.12027	34.54	Detected	20.79	4.13735	20.96	4.06124	17.44	Detected
40	Positive sample	33.9	2.70794	35	3.0555	34.09	Detected	Neg	Neg	28.11	1.87334	18.19	Detected
41	Positive sample	28.11	4.82361	27.89	5.9898	34.65	Detected	16.52	5.36241	17.13	5.23322	17.23	Detected
42	Positive sample	23.29	6.58483	23.15	7.94599	35.03	Detected	10.95	6.96044	11.59	6.92846	16.34	Detected
43	Positive sample	23.52	6.50079	23.58	7.76853	34.24	Detected	12.1	6.63051	12.66	6.60104	15.78	Detected
44	Positive sample	26.9	5.26574	27.31	6.22916	34.21	Detected	15.9	5.54029	15.96	5.59124	17	Detected
45	Positive sample	31.99	3.40585	33.43	3.70344	35.21	Detected	21.55	3.91931	22.19	3.68486	17.8	Detected
46	Positive sample	31.17	3.70548	33.1	3.83963	34.55	Detected	21.28	3.99677	21.84	3.79196	17.51	Detected
47	Positive sample	30.73	3.86626	31.39	4.54535	35.05	Detected	20.44	4.23776	20.57	4.18058	17.94	Detected
48	Positive sample	28.04	4.84918	27.8	6.02694	34.3	Detected	17.16	5.1788	17.59	5.09246	17.54	Detected
49	Positive sample	23.63	6.4606	23.78	7.68599	34.28	Detected	12.72	6.45263	13	6.497	16.48	Detected
50	Positive sample	22.66	6.81504	22.29	8.30092	34.73	Detected	10.79	7.00635	11.21	7.04474	15.71	Detected
51	Positive sample	22.6	6.83696	21.98	8.42885	34.96	Detected	9.85	7.27604	10.22	7.34768	15.95	Detected
52	Positive sample	24.04	6.31078	23.78	7.68599	35.36	Detected	11.83	6.70797	12.19	6.74486	16.04	Detected
53	Positive sample	23.65	6.45329	23.38	7.85107	35.29	Detected	11.65	6.75962	11.83	6.85502	15.76	Detected
54	Positive sample	21.51	7.23525	21.34	8.69298	34.49	Detected	9.55	7.3621	10.09	7.38746	16.09	Detected
55	Positive sample	26.6	5.37536	26.33	6.63361	34.86	Detected	14.45	5.9563	14.8	5.9462	16.14	Detected
56	Positive sample	19.3	8.04278	19.3	9.53489	34.76	Detected	6.99	8.09657	7.58	8.15552	16.62	Detected
57	Positive sample	20.87	7.4691	20.91	8.87044	34.63	Detected	9.01	7.51703	9.48	7.57412	16.14	Detected
58	Positive sample	28.12	4.81995	28.56	5.71329	35.03	Detected	16.83	5.27347	17.02	5.26688	16.86	Detected
59	Positive sample	27.09	5.19631	27.15	6.29519	34.11	Detected	15.96	5.52308	16.73	5.35562	17.09	Detected
60	Positive sample	29.13	4.4509	29.68	5.25106	34.61	Detected	18.02	4.93206	18.13	4.92722	17.23	Detected
61	Positive sample	29.36	4.36686	29.62	5.27583	34.61	Detected	18.29	4.8546	18.51	4.81094	17.59	Detected
62	Positive sample	31.09	3.73471	32.71	4.00058	34.99	Detected	20.53	4.21194	20.76	4.12244	17.54	Detected
63	Positive sample	Neg	Neg	Neg	Neg	34.78	Not detected	Neg	Neg	Neg	Neg	17.45	Not detected
64	Positive sample	26.76	5.3169	26.67	6.49329	34.24	Detected	16.01	5.50873	16.15	5.5331	17.05	Detected
65	Positive sample	32.41	3.25239	34.62	3.21233	34.14	Detected	24.52	3.06721	24.92	2.84948	17.42	Detected
66	Positive sample	30.06	4.11108	31.09	4.66916	34.38	Detected	19.78	4.42712	19.91	4.38254	17.46	Detected
67	Positive sample	32.4	3.25604	34.61	3.21645	34.18	Detected	24.1	3.18771	24.66	2.92904	17.53	Detected
68	Positive sample	29.11	4.45821	29.4	5.36662	35.56	Detected	16.78	5.28782	17.16	5.22404	17.09	Detected
69	Positive sample	19.83	7.84912	19.5	9.45235	35.67	Detected	7.24	8.02484	7.96	8.03924	16.58	Detected
70	Positive sample	29.44	4.33762	30.04	5.10249	35.12	Detected	18.48	4.80009	18.71	4.74974	17.58	Detected
71	Positive sample	21.28	7.31929	20.96	8.84981	34.46	Detected	8.8	7.57728	9.52	7.56188	16.32	Detected
72	Positive sample	25.08	5.93077	24.72	7.29806	34.63	Detected	13.15	6.32927	13.65	6.2981	16.17	Detected
73	Positive sample	23.9	6.36194	23.81	7.67361	35.02	Detected	11.67	6.75388	12.1	6.7724	15.91	Detected
74	Positive sample	24.27	6.22674	24.3	7.47139	34.82	Detected	11.76	6.72806	12.69	6.59186	15.85	Detected
75	Positive sample	25.51	5.77365	25.66	6.91012	34.64	Detected	13.65	6.18581	14.04	6.17876	16.17	Detected
76	Positive sample	30.8	3.84068	31.8	4.37614	35.16	Detected	20.58	4.1976	20.42	4.22648	17.29	Detected
77	Positive sample	25.71	5.70057	25.61	6.93075	34.93	Detected	13.58	6.2059	13.8	6.2522	15.99	Detected
78	Positive sample	26.3	5.48498	25.88	6.81932	34.46	Detected	14.66	5.89605	15.16	5.83604	16.52	Detected
79	Positive sample	22.61	6.83331	22.3	8.29679	35.01	Detected	11.18	6.89446	11.58	6.93152	16.58	Detected
80	Positive sample	26.56	5.38998	26.5	6.56345	34.13	Detected	15.65	5.61202	15.97	5.58818	16.77	Detected
81	Positive sample	33.2	2.96372	Neg	Neg	34.89	Detected	Neg	Neg	29.37	1.48778	19.35	Detected
82	Positive sample	31.28	3.66529	33.08	3.84788	34.77	Detected	22.67	3.59798	21.53	3.88682	17.61	Detected
83	Positive sample	28.5	4.6811	28.89	5.5771	33.97	Detected	17.16	5.1788	17.54	5.10776	17.09	Detected
84	Positive sample	29.04	4.48378	29.08	5.49868	34.59	Detected	17.61	5.04969	17.78	5.03432	17.18	Detected
85	Positive sample	24.78	6.04039	24.54	7.37234	35.21	Detected	12.13	6.6219	12.59	6.62246	15.92	Detected
86	Positive sample	33.24	2.9491	34.64	3.20407	35.04	Detected	22.93	3.52338	22.93	3.45842	17.54	Detected
87	Positive sample	23.71	6.43137	23.65	7.73964	34.84	Detected	11.99	6.66207	12.19	6.74486	15.96	Detected
88	Positive sample	33.9	2.70794	36.55	2.41582	34.16	Detected	22.76	3.57216	24.47	2.98718	17.46	Detected
89	Positive sample	22.97	6.70176	22.78	8.09869	35.29	Detected	10.47	7.09816	10.8	7.1702	15.74	Detected
90	Positive sample	31.37	3.6324	34.22	3.37741	33.22	Detected	24.67	3.02418	24.57	2.95658	18.46	Detected
91	Positive sample	31.68	3.51913	33.96	3.48471	34.69	Detected	21.15	4.03407	22.02	3.73688	17.53	Detected
92	Positive sample	Neg	Neg	Neg	Neg	34.654	Not detected	Neg	Neg	Neg	Neg	17.52	Not detected
93	Positive sample	24.6	6.10616	24.9	7.22377	34.38	Detected	13.02	6.36656	13.26	6.41744	16.01	Detected
94	Positive sample	Neg	Neg	Neg	Neg	33.24	Not detected	Neg	Neg	Neg	Neg	18.24	Not detected
95	Positive sample	28.25	4.77245	28.4	5.77932	34.74	Detected	16.59	5.34233	17.1	5.2424	17.18	Detected
96	Positive sample	30.64	3.89914	32.27	4.18217	34.06	Detected	20.24	4.29514	21.28	3.96332	17.86	Detected
97	Positive sample	21.96	7.07082	21.8	8.50314	35.13	Detected	8.81	7.57441	9.55	7.5527	16.25	Detected
98	Positive sample	30.04	4.11838	30.76	4.80535	34.75	Detected	18.77	4.71689	19.08	4.63652	17.49	Detected
99	Positive sample	Neg	Neg	36.51	2.43232	34.51	Presumptive	Neg	Neg	Neg	Neg	17.69	Not detected
100	Positive sample	22.25	6.96485	22.31	8.29266	34.56	Detected	10.53	7.08094	10.75	7.1855	16	Detected
101	Positive sample	20.07	7.76142	19.6	9.41108	35.2	Detected	7.55	7.9359	7.99	8.03006	16.56	Detected
102	Positive sample	25.68	5.71153	25.44	7.00091	34.42	Detected	13.8	6.14278	14.23	6.12062	16.35	Detected
103	Positive sample	31.72	3.50451	33.72	3.58376	34.97	Detected	21.19	4.02259	23.03	3.42782	17.56	Detected
104	Positive sample	29.84	4.19146	30.23	5.02408	35.35	Detected	18.01	4.93493	18.47	4.82318	17.03	Detected
105	Positive sample	23.77	6.40944	23.42	7.83457	34.92	Detected	11.82	6.71084	12.27	6.72038	15.76	Detected
106	Positive sample	24.88	6.00385	24.95	7.20313	35.19	Detected	12.92	6.39525	13.44	6.36236	16.12	Detected
107	Positive sample	21.86	7.10736	21.95	8.44124	35.13	Detected	8.41	7.68917	9.24	7.64756	16.45	Detected
108	Positive sample	27.42	5.07573	27.61	6.10535	34.58	Detected	16.06	5.49439	16.48	5.43212	17.4	Detected
109	Positive sample	30.08	4.10377	31.44	4.52471	34.74	Detected	19.53	4.49884	19.59	4.48046	17.51	Detected
110	Positive sample	Neg	Neg	Neg	Neg	34.92	Not detected	Neg	Neg	Neg	Neg	17.57	Not detected
111	Positive sample	32.16	3.34374	35.17	2.98534	35.08	Detected	24.04	3.20492	23.15	3.3911	17.56	Detected
112	Positive sample	26.03	5.58364	25.75	6.87298	34.06	Detected	14.83	5.84727	15.1	5.8544	16.53	Detected
113	Positive sample	29.03	4.48744	29.83	5.18916	34.25	Detected	17.87	4.9751	18.26	4.88744	17.08	Detected
114	Positive sample	25.68	5.71153	25.48	6.9844	35.66	Detected	12.78	6.43542	13.17	6.44498	16.3	Detected
115	Positive sample	29.07	4.47282	30.17	5.04884	33.37	Detected	19.05	4.63656	19.49	4.51106	17.76	Detected
116	Positive sample	27.67	4.98438	27.61	6.10535	34.45	Detected	15.68	5.60341	15.92	5.60348	16.64	Detected
117	Positive sample	Neg	Neg	Neg	Neg	34.27	Not detected	Neg	Neg	Neg	Neg	17.42	Not detected
118	Positive sample	23.77	6.40944	23.38	7.85107	34.51	Detected	11.96	6.67068	12.22	6.73568	16.51	Detected
119	Positive sample	22.66	6.81504	22.34	8.28028	34.74	Detected	10.83	6.99487	11.15	7.0631	16.55	Detected
120	Positive sample	24.47	6.15366	25.42	7.00917	35.03	Detected	13.9	6.11409	14.07	6.16958	16.69	Detected
121	Positive sample	Neg	Neg	39.93	1.02089	34.81	Presumptive	Neg	Neg	Neg	Neg	17.49	Not detected
122	Positive sample	26.99	5.23285	27.32	6.22504	34.69	Detected	15.53	5.64644	15.79	5.64326	16.56	Detected
123	Positive sample	29.49	4.31935	29.71	5.23868	34.95	Detected	18.55	4.78001	18.66	4.76504	17.8	Detected
124	Positive sample	Neg	Neg	40.7	0.70311	34.99	Presumptive	Neg	Neg	Neg	Neg	17.46	Not detected
125	Positive sample	30.82	3.83337	32.89	3.9263	33.17	Detected	23.26	3.42871	22.67	3.53798	17.88	Detected
126	Positive sample	31.62	3.54105	34.04	3.45169	33.05	Detected	Neg	Neg	24.44	2.99636	17.86	Detected
127	Positive sample	33.66	2.79564	Neg	Neg	34.27	Detected	Neg	Neg	24.73	2.90762	17.64	Detected
128	Positive sample	25.38	5.82115	24.7	7.30631	34.81	Detected	14.2	6.02802	15.63	5.69222	17.28	Detected
129	Positive sample	22	7.0562	22.12	8.37108	37.76	Detected	9.11	7.48834	9.74	7.49456	16.24	Detected
130	Positive sample	27.95	4.88207	28.56	5.71329	33.25	Detected	17.64	5.04108	18.2	4.9058	17.62	Detected
131	Positive sample	28.42	4.71033	29.05	5.51106	34.7	Detected	17.19	5.17019	17.53	5.11082	17.09	Detected
132	Positive sample	30.55	3.93203	31.34	4.56598	34.77	Detected	20.45	4.2349	20.25	4.2785	17.97	Detected
133	Positive sample	24.96	5.97462	24.02	7.58695	36.19	Detected	10.77	7.01209	11.16	7.06004	16.08	Detected
134	Positive sample	27.88	4.90765	27.82	6.01869	35.01	Detected	16.46	5.37963	16.79	5.33726	17.11	Detected
135	Positive sample	23.59	6.47521	23.11	7.9625	34.5	Detected	11.43	6.82273	11.71	6.89174	15.88	Detected
136	Positive sample	27.49	5.05015	27.53	6.13837	34.97	Detected	16.05	5.49726	16.46	5.43824	17.11	Detected
137	Positive sample	28.08	4.83457	28.06	5.91964	34.89	Detected	14.7	5.88457	15.32	5.78708	16.79	Detected
138	Positive sample	31.29	3.66163	33.45	3.69518	35.32	Detected	22.18	3.73856	22.58	3.56552	17.99	Detected
139	Positive sample	32.01	3.39855	34.5	3.26185	35.12	Detected	23.2	3.44592	23.72	3.21668	18.33	Detected
140	Positive sample	31.75	3.49355	34.78	3.14629	34.51	Detected	22.48	3.65249	25.84	2.56796	18.13	Detected
141	Positive sample	32.67	3.15738	34.94	3.08026	34.82	Detected	24.7	3.01557	25.83	2.57102	17.92	Detected
142	Positive sample	Neg	Neg	Neg	Neg	33.17	Not detected	Neg	Neg	Neg	Neg	17.91	Not detected
143	Positive sample	Neg	Neg	38.24	1.71835	33.49	Presumptive	Neg	Neg	Neg	Neg	17.84	Not detected
144	Positive sample	30.02	4.12569	32.25	4.19042	33.48	Detected	20.05	4.34966	20.62	4.16528	17.72	Detected
145	Positive sample	32.56	3.19758	36.16	2.57677	33.27	Detected	24.02	3.21066	24.09	3.10346	17.95	Detected
146	Positive sample	Neg	Neg	Neg	Neg	34.55	Not detected	Neg	Neg	Neg	Neg	17.86	Not detected
147	Positive sample	21.43	7.26448	21.72	8.53616	33.18	Detected	10.62	7.05512	11.05	7.0937	16.38	Detected
148	Positive sample	32.28	3.29989	34.63	3.2082	33.03	Detected	24.08	3.19345	24.67	2.92598	17.78	Detected
149	Positive sample	32.35	3.27431	34.89	3.1009	33.14	Detected	Neg	Neg	29.64	1.40516	19.55	Detected
150	Positive sample	31.66	3.52644	34.41	3.29899	33.12	Detected	24.45	3.0873	23.68	3.22892	17.95	Detected
151	Positive sample	31.39	3.62509	33.68	3.60026	32.93	Detected	Neg	Neg	24.74	2.90456	18.02	Detected
152	Positive sample	30.14	4.08184	32.44	4.11201	33.55	Detected	20.63	4.18325	21.2	3.9878	17.65	Detected
153	Positive sample	28	4.8638	28.93	5.56059	32.65	Detected	17.91	4.96362	18.2	4.9058	17.56	Detected
154	Positive sample	Neg	Neg	Neg	Neg	33.04	Not detected	Neg	Neg	Neg	Neg	17.75	Not detected
155	Positive sample	31.19	3.69817	33.45	3.69518	33.11	Detected	24.03	3.20779	22.57	3.56858	17.88	Detected
156	Positive sample	Neg	Neg	35.6	2.80788	34.65	Presumptive	Neg	Neg	24.75	2.9015	17.79	Detected
157	Positive sample	24.52	6.13539	25.11	7.1371	32.78	Detected	14.09	6.05958	14.88	5.92172	16.77	Detected
158	Positive sample	31.46	3.59952	34.2	3.38566	33.22	Detected	24.5	3.07295	23.78	3.19832	18.06	Detected
159	Positive sample	Neg	Neg	Neg	Neg	33.46	Not detected	Neg	Neg	Neg	Neg	17.86	Not detected
160	Positive sample	29.29	4.39243	30.3	4.99519	32.99	Detected	19.31	4.56196	19.93	4.37642	17.96	Detected
161	Positive sample	31.43	3.61048	33.57	3.64566	33.14	Detected	22.82	3.55494	22.53	3.58082	18.06	Detected
162	Positive sample	25.12	5.91615	24.91	7.21964	34.48	Detected	13.58	6.2059	13.88	6.22772	16.6	Detected
163	Positive sample	Neg	Neg	Neg	Neg	35.03	Not detected	Neg	Neg	Neg	Neg	18.14	Not detected
164	Positive sample	Neg	Neg	37.54	2.00724	34.36	Presumptive	Neg	Neg	Neg	Neg	18.15	Not detected
165	Positive sample	25.51	5.77365	25.97	6.78218	33.19	Detected	14.8	5.85588	15.2	5.8238	16.73	Detected
166	Positive sample	24.44	6.16462	24.27	7.48377	34.83	Detected	12.72	6.45263	12.98	6.50312	16.44	Detected
167	Positive sample	31.64	3.53374	33.58	3.64153	34	Detected	23.01	3.50043	22.88	3.47372	17.99	Detected
168	Positive sample	31.86	3.45336	34.43	3.29074	32.89	Detected	23.33	3.40862	25.78	2.58632	18.16	Detected
169	Positive sample	31.22	3.68721	33.69	3.59614	32.66	Detected	22.16	3.7443	22.86	3.47984	18.01	Detected
170	Positive sample	32.45	3.23777	35.13	3.00185	32.97	Detected	Neg	Neg	25.72	2.60468	17.79	Detected
171	Positive sample	Neg	Neg	35.09	3.01836	32.71	Presumptive	Neg	Neg	Neg	Neg	17.91	Not detected
172	Positive sample	28.86	4.54956	30.32	4.98694	33.04	Detected	18.42	4.8173	18.92	4.68548	17.88	Detected
173	Positive sample	Neg	Neg	36.66	2.37042	33.14	Presumptive	Neg	Neg	25.86	2.56184	17.87	Detected
174	Positive sample	Neg	Neg	36	2.6428	33.32	Presumptive	25	2.9295	Neg	Neg	17.94	Detected
175	Positive sample	30.17	4.07088	30.83	4.77646	34.26	Detected	21.16	4.0312	19.94	4.37336	17.85	Detected
176	Positive sample	32.93	3.06238	Neg	Neg	33.22	Detected	23.13	3.466	23.94	3.14936	18.22	Detected
177	Positive sample	30.78	3.84799	31.96	4.31011	34.67	Detected	20.52	4.21481	20.45	4.2173	17.75	Detected
178	Positive sample	Neg	Neg	36.01	2.63867	33.06	Presumptive	Neg	Neg	Neg	Neg	18.14	Not detected
179	Positive sample	27.52	5.03919	28.55	5.71741	33.2	Detected	17.13	5.1874	17.67	5.06798	17.45	Detected
180	Positive sample	24.77	6.04404	24.66	7.32282	35.14	Detected	13.46	6.24033	13.83	6.24302	16.53	Detected
181	Positive sample	Neg	Neg	Neg	Neg	34.13	Not detected	Neg	Neg	Neg	Neg	18.01	Not detected
182	Positive sample	29.88	4.17685	30.67	4.84249	34.47	Detected	19.18	4.59926	19.18	4.60592	17.77	Detected
183	Positive sample	20.91	7.45449	21.2	8.75076	33.56	Detected	9.85	7.27604	10.43	7.28342	16.75	Detected
184	Positive sample	28.58	4.65187	28.86	5.58948	34.65	Detected	19.14	4.61073	19.3	4.5692	17.82	Detected
185	Positive sample	31.68	3.51913	34.39	3.30725	34.21	Detected	23.71	3.2996	24.72	2.91068	17.9	Detected
186	Positive sample	27.81	4.93323	28.97	5.54408	33.05	Detected	17.66	5.03535	17.97	4.97618	17.67	Detected
187	Positive sample	32.11	3.36201	35.55	2.82852	33.03	Detected	26.8	2.41308	28.05	1.8917	19.77	Detected
188	Positive sample	31.64	3.53374	34.16	3.40217	33.64	Detected	23.64	3.31968	22.71	3.52574	18.02	Detected
189	Positive sample	31.26	3.6726	33.53	3.66217	34.3	Detected	21.31	3.98816	21.48	3.90212	17.86	Detected
190	Positive sample	20.8	7.49468	21.47	8.63933	33.29	Detected	10.09	7.20718	10.33	7.31402	16.75	Detected
191	Positive sample	32.87	3.0843	35.06	3.03074	32.92	Detected	Neg	Neg	25.93	2.54042	17.95	Detected
192	Positive sample	20.5	7.6043	20.86	8.89108	32.94	Detected	9.87	7.2703	10.5	7.262	16.86	Detected
193	Positive sample	Neg	Neg	37.49	2.02788	32.84	Presumptive	Neg	Neg	Neg	Neg	18.57	Not detected
194	Positive sample	Neg	Neg	38.06	1.79264	34.33	Presumptive	Neg	Neg	28.17	1.85498	17.79	Detected
195	Positive sample	31.29	3.66163	32.97	3.89328	34.43	Detected	22.45	3.6611	21.71	3.83174	18.02	Detected
196	Positive sample	Neg	Neg	36.36	2.49423	34.4	Presumptive	Neg	Neg	24.62	2.94128	17.79	Detected
197	Positive sample	23.54	6.49348	24.22	7.50441	32.96	Detected	13.13	6.335	13.69	6.28586	16.3	Detected
198	Positive sample	Neg	Neg	37.57	1.99486	33.08	Presumptive	Neg	Neg	Neg	Neg	17.9	Not detected
199	Positive sample	24.88	6.00385	25.61	6.93075	33.01	Detected	14.53	5.93334	14.89	5.91866	16.86	Detected
200	Positive sample	Neg	Neg	Neg	Neg	34.6	Not detected	Neg	Neg	Neg	Neg	17.89	Not detected
201	Positive sample	Neg	Neg	Neg	Neg	33.15	Not detected	Neg	Neg	27.17	2.16098	18.92	Detected
202	Positive sample	29.37	4.3632	30.57	4.88376	35.86	Detected	16.3	5.42553	16.54	5.41376	17.35	Detected
203	Positive sample	32.26	3.3072	34.82	3.12979	34.49	Detected	Neg	Neg	24.52	2.97188	18.13	Detected
204	Positive sample	30.6	3.91376	31.91	4.33074	34.42	Detected	19.85	4.40704	20.09	4.32746	17.46	Detected
205	Positive sample	31.98	3.40951	33.71	3.58788	34.06	Detected	21.44	3.95086	21.11	4.01534	17.4	Detected
206	Positive sample	Neg	Neg	Neg	Neg	34.23	Not detected	Neg	Neg	Neg	Neg	17.89	Not detected
207	Positive sample	25.07	5.93442	25.18	7.10821	34.37	Detected	13.94	6.10261	14.25	6.1145	16.64	Detected
208	Positive sample	Neg	Neg	36.33	2.50661	34.56	Presumptive	Neg	Neg	Neg	Neg	17.83	Not detected
209	Positive sample	22.96	6.70542	23.14	7.95012	34.49	Detected	11.08	6.92315	11.72	6.88868	16.41	Detected
210	Positive sample	28.09	4.83091	28.25	5.84122	34.3	Detected	16.86	5.26487	17.06	5.25464	17.3	Detected
211	Positive sample	30.68	3.88453	31.26	4.599	34.93	Detected	19.27	4.57344	19.47	4.51718	17.34	Detected
212	Positive sample	28.31	4.75053	29.28	5.41614	33.41	Detected	17.67	5.03248	18.27	4.88438	17.73	Detected
213	Positive sample	24.95	5.97827	25.31	7.05456	33.16	Detected	14.15	6.04237	14.73	5.96762	16.57	Detected
214	Positive sample	30.4	3.98684	32.61	4.04185	33.1	Detected	19.67	4.45868	19.85	4.4009	17.82	Detected
215	Negative sample	Neg	Neg	Neg	Neg	32.85	Not detected	Neg	Neg	Neg	Neg	17.56	Not detected
216	Negative sample	Neg	Neg	Neg	Neg	33.4	Not detected	Neg	Neg	Neg	Neg	17.74	Not detected
217	Negative sample	Neg	Neg	Neg	Neg	33.25	Not detected	Neg	Neg	Neg	Neg	17.97	Not detected
218	Negative sample	Neg	Neg	Neg	Neg	32.98	Not detected	Neg	Neg	Neg	Neg	18.06	Not detected
219	Negative sample	Neg	Neg	Neg	Neg	32.79	Not detected	Neg	Neg	Neg	Neg	17.83	Not detected
220	Negative sample	Neg	Neg	Neg	Neg	32.94	Not detected	Neg	Neg	Neg	Neg	17.95	Not detected
221	Negative sample	Neg	Neg	Neg	Neg	32.98	Not detected	Neg	Neg	Neg	Neg	17.84	Not detected
222	Negative sample	Neg	Neg	Neg	Neg	34.22	Not detected	Neg	Neg	Neg	Neg	17.89	Not detected
223	Negative sample	Neg	Neg	Neg	Neg	32.91	Not detected	Neg	Neg	Neg	Neg	17.73	Not detected
224	Negative sample	Neg	Neg	Neg	Neg	33.16	Not detected	Neg	Neg	Neg	Neg	17.81	Not detected
225	Negative sample	Neg	Neg	Neg	Neg	33.9	Not detected	Neg	Neg	Neg	Neg	17.93	Not detected
226	Negative sample	Neg	Neg	Neg	Neg	33.16	Not detected	Neg	Neg	Neg	Neg	18.07	Not detected
227	Negative sample	Neg	Neg	Neg	Neg	32.83	Not detected	Neg	Neg	Neg	Neg	17.73	Not detected
228	Negative sample	Neg	Neg	Neg	Neg	33.3	Not detected	Neg	Neg	Neg	Neg	17.89	Not detected
229	Negative sample	Neg	Neg	Neg	Neg	32.77	Not detected	Neg	Neg	Neg	Neg	17.83	Not detected
230	Negative sample	Neg	Neg	Neg	Neg	32.86	Not detected	Neg	Neg	Neg	Neg	17.89	Not detected
231	Negative sample	Neg	Neg	Neg	Neg	33.01	Not detected	Neg	Neg	Neg	Neg	17.76	Not detected
232	Negative sample	Neg	Neg	Neg	Neg	33.13	Not detected	Neg	Neg	Neg	Neg	17.69	Not detected
233	Negative sample	Neg	Neg	Neg	Neg	33.09	Not detected	Neg	Neg	Neg	Neg	17.08	Not detected
234	Negative sample	Neg	Neg	Neg	Neg	33.59	Not detected	Neg	Neg	Neg	Neg	17.48	Not detected
235	Negative sample	Neg	Neg	Neg	Neg	33.24	Not detected	Neg	Neg	Neg	Neg	17.14	Not detected
236	Negative sample	Neg	Neg	Neg	Neg	33.1	Not detected	Neg	Neg	Neg	Neg	17.04	Not detected
237	Negative sample	Neg	Neg	Neg	Neg	33.26	Not detected	Neg	Neg	Neg	Neg	16.94	Not detected
238	Negative sample	Neg	Neg	Neg	Neg	33.44	Not detected	Neg	Neg	Neg	Neg	17.16	Not detected
239	Negative sample	Neg	Neg	Neg	Neg	32.98	Not detected	Neg	Neg	Neg	Neg	17.06	Not detected
240	Negative sample	Neg	Neg	Neg	Neg	32.99	Not detected	Neg	Neg	Neg	Neg	17.27	Not detected
241	Negative sample	Neg	Neg	Neg	Neg	34.26	Not detected	Neg	Neg	Neg	Neg	16.82	Not detected
242	Negative sample	Neg	Neg	Neg	Neg	33.7	Not detected	Neg	Neg	Neg	Neg	17.02	Not detected
243	Negative sample	Neg	Neg	Neg	Neg	32.83	Not detected	Neg	Neg	Neg	Neg	16.82	Not detected
244	Negative sample	Neg	Neg	Neg	Neg	33.33	Not detected	Neg	Neg	Neg	Neg	17	Not detected
245	Negative sample	Neg	Neg	Neg	Neg	33.66	Not detected	Neg	Neg	Neg	Neg	16.95	Not detected
246	Negative sample	Neg	Neg	Neg	Neg	33.08	Not detected	Neg	Neg	Neg	Neg	17.12	Not detected
247	Negative sample	Neg	Neg	Neg	Neg	33.2	Not detected	Neg	Neg	Neg	Neg	17.1	Not detected
248	Negative sample	Neg	Neg	Neg	Neg	33.29	Not detected	Neg	Neg	Neg	Neg	16.82	Not detected
249	Negative sample	Neg	Neg	Neg	Neg	32.84	Not detected	Neg	Neg	Neg	Neg	16.94	Not detected
250	Negative sample	Neg	Neg	Neg	Neg	33.27	Not detected	Neg	Neg	Neg	Neg	17.07	Not detected
251	Negative sample	Neg	Neg	Neg	Neg	33.3	Not detected	Neg	Neg	Neg	Neg	17.13	Not detected
252	Negative sample	Neg	Neg	Neg	Neg	33.04	Not detected	Neg	Neg	Neg	Neg	17.14	Not detected
253	Negative sample	Neg	Neg	Neg	Neg	33.2	Not detected	Neg	Neg	Neg	Neg	17.21	Not detected
254	Negative sample	Neg	Neg	Neg	Neg	32.48	Not detected	Neg	Neg	Neg	Neg	16.97	Not detected
255	Negative sample	Neg	Neg	Neg	Neg	32.79	Not detected	Neg	Neg	Neg	Neg	17.03	Not detected
256	Negative sample	Neg	Neg	Neg	Neg	33.01	Not detected	Neg	Neg	Neg	Neg	17.16	Not detected
257	Negative sample	Neg	Neg	Neg	Neg	33.23	Not detected	Neg	Neg	Neg	Neg	16.91	Not detected
258	Negative sample	Neg	Neg	Neg	Neg	32.84	Not detected	Neg	Neg	Neg	Neg	16.76	Not detected
259	Negative sample	Neg	Neg	Neg	Neg	33.11	Not detected	Neg	Neg	Neg	Neg	16.93	Not detected
260	Negative sample	Neg	Neg	Neg	Neg	33.16	Not detected	Neg	Neg	Neg	Neg	17.78	Not detected
261	Negative sample	Neg	Neg	Neg	Neg	32.93	Not detected	Neg	Neg	Neg	Neg	16.88	Not detected
262	Negative sample	Neg	Neg	Neg	Neg	33.24	Not detected	Neg	Neg	Neg	Neg	17.61	Not detected
263	Negative sample	Neg	Neg	Neg	Neg	33.16	Not detected	Neg	Neg	Neg	Neg	16.95	Not detected
264	Negative sample	Neg	Neg	Neg	Neg	32.68	Not detected	Neg	Neg	Neg	Neg	16.92	Not detected
265	Negative sample	Neg	Neg	Neg	Neg	33.14	Not detected	Neg	Neg	Neg	Neg	17.18	Not detected
266	Negative sample	Neg	Neg	Neg	Neg	33.08	Not detected	Neg	Neg	Neg	Neg	16.91	Not detected
267	Negative sample	Neg	Neg	Neg	Neg	33.03	Not detected	Neg	Neg	Neg	Neg	17.02	Not detected
268	Negative sample	Neg	Neg	Neg	Neg	33.16	Not detected	Neg	Neg	Neg	Neg	16.97	Not detected
269	Negative sample	Neg	Neg	Neg	Neg	33.08	Not detected	Neg	Neg	Neg	Neg	17.23	Not detected
270	Negative sample	Neg	Neg	Neg	Neg	32.67	Not detected	Neg	Neg	Neg	Neg	17.16	Not detected
271	Negative sample	Neg	Neg	Neg	Neg	33.07	Not detected	Neg	Neg	Neg	Neg	17.15	Not detected
272	Negative sample	Neg	Neg	Neg	Neg	32.75	Not detected	Neg	Neg	Neg	Neg	17.29	Not detected
273	Negative sample	Neg	Neg	Neg	Neg	33.08	Not detected	Neg	Neg	Neg	Neg	17.05	Not detected
274	Negative sample	Neg	Neg	Neg	Neg	32.94	Not detected	Neg	Neg	Neg	Neg	17.01	Not detected
275	Negative sample	Neg	Neg	Neg	Neg	32.88	Not detected	Neg	Neg	Neg	Neg	17.11	Not detected
276	Negative sample	Neg	Neg	Neg	Neg	33.07	Not detected	Neg	Neg	Neg	Neg	17.09	Not detected
277	Negative sample	Neg	Neg	Neg	Neg	33	Not detected	Neg	Neg	Neg	Neg	17.06	Not detected
278	Negative sample	Neg	Neg	Neg	Neg	33.01	Not detected	Neg	Neg	Neg	Neg	17.19	Not detected
279	Negative sample	Neg	Neg	Neg	Neg	32.92	Not detected	Neg	Neg	Neg	Neg	17.79	Not detected
280	Negative sample	Neg	Neg	Neg	Neg	32.75	Not detected	Neg	Neg	Neg	Neg	16.94	Not detected
281	Negative sample	Neg	Neg	Neg	Neg	32.61	Not detected	Neg	Neg	Neg	Neg	17.08	Not detected
282	Negative sample	Neg	Neg	Neg	Neg	33.11	Not detected	Neg	Neg	Neg	Neg	16.97	Not detected
283	Negative sample	Neg	Neg	Neg	Neg	32.71	Not detected	Neg	Neg	Neg	Neg	17.02	Not detected
284	Negative sample	Neg	Neg	Neg	Neg	32.7	Not detected	Neg	Neg	Neg	Neg	17.26	Not detected
285	Negative sample	Neg	Neg	Neg	Neg	34.26	Not detected	Neg	Neg	Neg	Neg	17.09	Not detected
286	Negative sample	Neg	Neg	Neg	Neg	32.82	Not detected	Neg	Neg	Neg	Neg	17.02	Not detected
287	Negative sample	Neg	Neg	Neg	Neg	33.07	Not detected	Neg	Neg	Neg	Neg	17.55	Not detected
288	Negative sample	Neg	Neg	Neg	Neg	32.54	Not detected	Neg	Neg	Neg	Neg	16.92	Not detected
289	Negative sample	Neg	Neg	Neg	Neg	33.12	Not detected	Neg	Neg	Neg	Neg	16.96	Not detected
290	Negative sample	Neg	Neg	Neg	Neg	33.19	Not detected	Neg	Neg	Neg	Neg	17.02	Not detected
291	Negative sample	Neg	Neg	Neg	Neg	33.12	Not detected	Neg	Neg	Neg	Neg	16.89	Not detected
292	Negative sample	Neg	Neg	Neg	Neg	32.97	Not detected	Neg	Neg	Neg	Neg	17.16	Not detected
293	Negative sample	Neg	Neg	Neg	Neg	33.03	Not detected	Neg	Neg	Neg	Neg	17.12	Not detected
294	Negative sample	Neg	Neg	Neg	Neg	32.95	Not detected	Neg	Neg	Neg	Neg	16.89	Not detected
295	Negative sample	Neg	Neg	Neg	Neg	32.93	Not detected	Neg	Neg	Neg	Neg	17.32	Not detected
296	Negative sample	Neg	Neg	Neg	Neg	32.86	Not detected	Neg	Neg	Neg	Neg	16.99	Not detected
297	Negative sample	Neg	Neg	Neg	Neg	32.82	Not detected	Neg	Neg	Neg	Neg	17.07	Not detected
298	Negative sample	Neg	Neg	Neg	Neg	33.11	Not detected	Neg	Neg	Neg	Neg	17.11	Not detected
299	Negative sample	Neg	Neg	Neg	Neg	32.67	Not detected	Neg	Neg	Neg	Neg	16.84	Not detected
300	Negative sample	Neg	Neg	Neg	Neg	32.9	Not detected	Neg	Neg	Neg	Neg	17.01	Not detected
301	Negative sample	Neg	Neg	Neg	Neg	32.65	Not detected	Neg	Neg	Neg	Neg	17.13	Not detected
302	Negative sample	Neg	Neg	Neg	Neg	32.75	Not detected	Neg	Neg	Neg	Neg	16.92	Not detected
303	Negative sample	Neg	Neg	Neg	Neg	32.9	Not detected	Neg	Neg	Neg	Neg	16.9	Not detected
304	Negative sample	Neg	Neg	Neg	Neg	32.92	Not detected	Neg	Neg	Neg	Neg	16.89	Not detected
305	Negative sample	Neg	Neg	Neg	Neg	33.96	Not detected	Neg	Neg	Neg	Neg	17.08	Not detected
306	Negative sample	Neg	Neg	Neg	Neg	33.23	Not detected	Neg	Neg	Neg	Neg	17.08	Not detected
307	Negative sample	Neg	Neg	Neg	Neg	33.03	Not detected	Neg	Neg	Neg	Neg	16.91	Not detected
308	Negative sample	Neg	Neg	Neg	Neg	33.35	Not detected	Neg	Neg	Neg	Neg	17.01	Not detected
309	Negative sample	Neg	Neg	Neg	Neg	33.28	Not detected	Neg	Neg	Neg	Neg	17.02	Not detected
310	Negative sample	Neg	Neg	Neg	Neg	33.13	Not detected	Neg	Neg	Neg	Neg	17.06	Not detected
311	Negative sample	Neg	Neg	Neg	Neg	33.53	Not detected	Neg	Neg	Neg	Neg	16.8	Not detected
312	Negative sample	Neg	Neg	Neg	Neg	33.46	Not detected	Neg	Neg	Neg	Neg	16.93	Not detected
313	Negative sample	Neg	Neg	Neg	Neg	33.24	Not detected	Neg	Neg	Neg	Neg	17.16	Not detected
314	Negative sample	Neg	Neg	Neg	Neg	32.92	Not detected	Neg	Neg	Neg	Neg	17.13	Not detected
315	Negative sample	Neg	Neg	Neg	Neg	32.97	Not detected	Neg	Neg	Neg	Neg	17.27	Not detected
316	Negative sample	Neg	Neg	Neg	Neg	32.97	Not detected	Neg	Neg	Neg	Neg	17.22	Not detected
317	Negative sample	Neg	Neg	Neg	Neg	32.92	Not detected	Neg	Neg	Neg	Neg	17.12	Not detected
318	Negative sample	Neg	Neg	Neg	Neg	32.79	Not detected	Neg	Neg	Neg	Neg	16.96	Not detected
319	Negative sample	Neg	Neg	Neg	Neg	32.73	Not detected	Neg	Neg	Neg	Neg	18.67	Not detected
320	Negative sample	Neg	Neg	Neg	Neg	32.93	Not detected	Neg	Neg	Neg	Neg	17.04	Not detected
321	Negative sample	Neg	Neg	Neg	Neg	32.96	Not detected	Neg	Neg	Neg	Neg	17.52	Not detected
322	Negative sample	Neg	Neg	Neg	Neg	33.24	Not detected	Neg	Neg	Neg	Neg	17.26	Not detected
323	Negative sample	Neg	Neg	Neg	Neg	33.34	Not detected	Neg	Neg	Neg	Neg	17.01	Not detected
324	Negative sample	Neg	Neg	Neg	Neg	32.96	Not detected	Neg	Neg	Neg	Neg	17.22	Not detected
325	Negative sample	Neg	Neg	Neg	Neg	32.83	Not detected	Neg	Neg	Neg	Neg	18.57	Not detected
326	Negative sample	Neg	Neg	Neg	Neg	33.32	Not detected	Neg	Neg	Neg	Neg	18.81	Not detected
327	Negative sample	Neg	Neg	Neg	Neg	32.9	Not detected	Neg	Neg	Neg	Neg	18.66	Not detected
328	Negative sample	Neg	Neg	Neg	Neg	33	Not detected	Neg	Neg	Neg	Neg	19.09	Not detected
329	Negative sample	Neg	Neg	Neg	Neg	32.96	Not detected	Neg	Neg	Neg	Neg	18.47	Not detected
330	Negative sample	Neg	Neg	Neg	Neg	33.12	Not detected	Neg	Neg	Neg	Neg	18.81	Not detected
331	Negative sample	Neg	Neg	Neg	Neg	32.57	Not detected	Neg	Neg	Neg	Neg	19.82	Not detected
332	Negative sample	Neg	Neg	Neg	Neg	32.98	Not detected	Neg	Neg	Neg	Neg	18.95	Not detected
333	Negative sample	Neg	Neg	Neg	Neg	33.22	Not detected	Neg	Neg	Neg	Neg	19.22	Not detected
334	Negative sample	Neg	Neg	Neg	Neg	32.57	Not detected	Neg	Neg	Neg	Neg	18.69	Not detected
335	Negative sample	Neg	Neg	Neg	Neg	33.36	Not detected	Neg	Neg	Neg	Neg	18.63	Not detected
336	Negative sample	Neg	Neg	Neg	Neg	33.03	Not detected	Neg	Neg	Neg	Neg	18.47	Not detected
337	Negative sample	Neg	Neg	Neg	Neg	32.94	Not detected	Neg	Neg	Neg	Neg	18.78	Not detected
338	Negative sample	Neg	Neg	Neg	Neg	32.09	Not detected	Neg	Neg	Neg	Neg	18.87	Not detected
339	Negative sample	Neg	Neg	Neg	Neg	33.24	Not detected	Neg	Neg	Neg	Neg	18.92	Not detected
340	Negative sample	Neg	Neg	Neg	Neg	32.8	Not detected	Neg	Neg	Neg	Neg	18.76	Not detected
341	Negative sample	Neg	Neg	Neg	Neg	32.89	Not detected	Neg	Neg	Neg	Neg	18.84	Not detected
342	Negative sample	Neg	Neg	Neg	Neg	32.61	Not detected	Neg	Neg	Neg	Neg	18.22	Not detected
343	Negative sample	Neg	Neg	Neg	Neg	33.04	Not detected	Neg	Neg	Neg	Neg	19.49	Not detected
344	Negative sample	Neg	Neg	Neg	Neg	32.6	Not detected	Neg	Neg	Neg	Neg	18.91	Not detected
345	Negative sample	Neg	Neg	Neg	Neg	33.09	Not detected	Neg	Neg	Neg	Neg	18.95	Not detected
346	Negative sample	Neg	Neg	Neg	Neg	32.87	Not detected	Neg	Neg	Neg	Neg	18.87	Not detected
347	Negative sample	Neg	Neg	Neg	Neg	32.97	Not detected	Neg	Neg	Neg	Neg	18.86	Not detected
348	Negative sample	Neg	Neg	Neg	Neg	33.22	Not detected	Neg	Neg	Neg	Neg	18.45	Not detected
349	Negative sample	Neg	Neg	Neg	Neg	32.93	Not detected	Neg	Neg	Neg	Neg	18.95	Not detected
350	Negative sample	Neg	Neg	Neg	Neg	33.09	Not detected	Neg	Neg	Neg	Neg	18.7	Not detected
351	Negative sample	Neg	Neg	Neg	Neg	33.08	Not detected	Neg	Neg	Neg	Neg	19.33	Not detected
352	Negative sample	Neg	Neg	Neg	Neg	32.82	Not detected	Neg	Neg	Neg	Neg	18.69	Not detected
353	Negative sample	Neg	Neg	Neg	Neg	33.06	Not detected	Neg	Neg	Neg	Neg	18.64	Not detected
354	Negative sample	Neg	Neg	Neg	Neg	32.55	Not detected	Neg	Neg	Neg	Neg	18.68	Not detected
355	Negative sample	Neg	Neg	Neg	Neg	33.27	Not detected	Neg	Neg	Neg	Neg	18.67	Not detected
356	Negative sample	Neg	Neg	Neg	Neg	33.11	Not detected	Neg	Neg	Neg	Neg	19.03	Not detected
357	Negative sample	Neg	Neg	Neg	Neg	33.22	Not detected	Neg	Neg	Neg	Neg	18.78	Not detected
358	Negative sample	Neg	Neg	Neg	Neg	32.98	Not detected	Neg	Neg	Neg	Neg	18.96	Not detected
359	Negative sample	Neg	Neg	Neg	Neg	33.02	Not detected	Neg	Neg	Neg	Neg	18.98	Not detected
360	Negative sample	Neg	Neg	Neg	Neg	33.43	Not detected	Neg	Neg	Neg	Neg	18.88	Not detected
361	Negative sample	Neg	Neg	Neg	Neg	33.51	Not detected	Neg	Neg	Neg	Neg	19.16	Not detected
362	Negative sample	Neg	Neg	Neg	Neg	33.54	Not detected	Neg	Neg	Neg	Neg	18.29	Not detected
363	Negative sample	Neg	Neg	Neg	Neg	33.35	Not detected	Neg	Neg	Neg	Neg	18.79	Not detected
364	Negative sample	Neg	Neg	Neg	Neg	33	Not detected	Neg	Neg	Neg	Neg	18.85	Not detected
365	Negative sample	Neg	Neg	Neg	Neg	32.9	Not detected	Neg	Neg	Neg	Neg	18.68	Not detected
366	Negative sample	Neg	Neg	Neg	Neg	32.91	Not detected	Neg	Neg	Neg	Neg	18.81	Not detected
367	Negative sample	Neg	Neg	Neg	Neg	33.01	Not detected	Neg	Neg	Neg	Neg	19	Not detected
368	Negative sample	Neg	Neg	Neg	Neg	34.22	Not detected	Neg	Neg	Neg	Neg	18.59	Not detected
369	Negative sample	Neg	Neg	Neg	Neg	32.77	Not detected	Neg	Neg	Neg	Neg	18.83	Not detected
370	Negative sample	Neg	Neg	Neg	Neg	32.88	Not detected	Neg	Neg	Neg	Neg	18.32	Not detected
371	Negative sample	Neg	Neg	Neg	Neg	32.8	Not detected	Neg	Neg	Neg	Neg	18.9	Not detected
372	Negative sample	Neg	Neg	Neg	Neg	33.55	Not detected	Neg	Neg	Neg	Neg	18.92	Not detected
373	Negative sample	Neg	Neg	Neg	Neg	32.78	Not detected	Neg	Neg	Neg	Neg	18.88	Not detected
374	Negative sample	Neg	Neg	Neg	Neg	32.99	Not detected	Neg	Neg	Neg	Neg	18.6	Not detected
375	Negative sample	Neg	Neg	Neg	Neg	33.19	Not detected	Neg	Neg	Neg	Neg	18.93	Not detected
376	Negative sample	Neg	Neg	Neg	Neg	33.13	Not detected	Neg	Neg	Neg	Neg	19.14	Not detected
377	Negative sample	Neg	Neg	Neg	Neg	33.37	Not detected	Neg	Neg	Neg	Neg	18.85	Not detected
378	Negative sample	Neg	Neg	Neg	Neg	33.27	Not detected	Neg	Neg	Neg	Neg	19.29	Not detected
379	Negative sample	Neg	Neg	Neg	Neg	32.74	Not detected	Neg	Neg	Neg	Neg	18.82	Not detected
380	Negative sample	Neg	Neg	Neg	Neg	32.88	Not detected	Neg	Neg	Neg	Neg	18.81	Not detected
381	Negative sample	Neg	Neg	Neg	Neg	32.9	Not detected	Neg	Neg	Neg	Neg	18.9	Not detected
382	Negative sample	Neg	Neg	Neg	Neg	33.16	Not detected	Neg	Neg	Neg	Neg	18.94	Not detected
383	Negative sample	Neg	Neg	Neg	Neg	32.68	Not detected	Neg	Neg	Neg	Neg	18.63	Not detected
384	Negative sample	Neg	Neg	Neg	Neg	33.1	Not detected	Neg	Neg	Neg	Neg	18.77	Not detected
385	Negative sample	Neg	Neg	Neg	Neg	32.99	Not detected	Neg	Neg	Neg	Neg	18.92	Not detected
386	Negative sample	Neg	Neg	Neg	Neg	32.99	Not detected	Neg	Neg	Neg	Neg	19.27	Not detected
387	Negative sample	Neg	Neg	Neg	Neg	32.52	Not detected	Neg	Neg	Neg	Neg	18.6	Not detected
388	Negative sample	Neg	Neg	Neg	Neg	33.06	Not detected	Neg	Neg	Neg	Neg	18.87	Not detected
389	Negative sample	Neg	Neg	Neg	Neg	33.21	Not detected	Neg	Neg	Neg	Neg	18.79	Not detected
390	Negative sample	Neg	Neg	Neg	Neg	32.64	Not detected	Neg	Neg	Neg	Neg	18.8	Not detected
391	Negative sample	Neg	Neg	Neg	Neg	32.95	Not detected	Neg	Neg	Neg	Neg	19.05	Not detected
392	Negative sample	Neg	Neg	Neg	Neg	32.86	Not detected	Neg	Neg	Neg	Neg	19.06	Not detected
393	Negative sample	Neg	Neg	Neg	Neg	32.98	Not detected	Neg	Neg	Neg	Neg	18.83	Not detected
394	Negative sample	Neg	Neg	Neg	Neg	33.24	Not detected	Neg	Neg	Neg	Neg	18.75	Not detected
395	Negative sample	Neg	Neg	Neg	Neg	32.84	Not detected	Neg	Neg	Neg	Neg	18.66	Not detected
396	Negative sample	Neg	Neg	Neg	Neg	32.72	Not detected	Neg	Neg	Neg	Neg	18.74	Not detected
397	Negative sample	Neg	Neg	Neg	Neg	32.95	Not detected	Neg	Neg	Neg	Neg	19	Not detected
398	Negative sample	Neg	Neg	Neg	Neg	32.95	Not detected	Neg	Neg	Neg	Neg	19.04	Not detected
399	Negative sample	Neg	Neg	Neg	Neg	32.87	Not detected	Neg	Neg	Neg	Neg	18.99	Not detected
400	Negative sample	Neg	Neg	Neg	Neg	32.96	Not detected	Neg	Neg	Neg	Neg	19.02	Not detected
401	Negative sample	Neg	Neg	Neg	Neg	33.02	Not detected	Neg	Neg	Neg	Neg	19	Not detected
402	Negative sample	Neg	Neg	Neg	Neg	32.88	Not detected	Neg	Neg	Neg	Neg	18.62	Not detected
403	Negative sample	Neg	Neg	Neg	Neg	33.12	Not detected	Neg	Neg	Neg	Neg	18.71	Not detected
404	Negative sample	Neg	Neg	Neg	Neg	32.87	Not detected	Neg	Neg	Neg	Neg	19.11	Not detected
405	Negative sample	Neg	Neg	Neg	Neg	32.95	Not detected	Neg	Neg	Neg	Neg	18.81	Not detected
406	Negative sample	Neg	Neg	Neg	Neg	32.8	Not detected	Neg	Neg	Neg	Neg	18.78	Not detected
407	Negative sample	Neg	Neg	Neg	Neg	33.15	Not detected	Neg	Neg	Neg	Neg	18.9	Not detected
408	Negative sample	Neg	Neg	Neg	Neg	32.89	Not detected	Neg	Neg	Neg	Neg	19.05	Not detected
409	Negative sample	Neg	Neg	Neg	Neg	32.69	Not detected	Neg	Neg	Neg	Neg	18.67	Not detected
410	Negative sample	Neg	Neg	Neg	Neg	32.82	Not detected	Neg	Neg	Neg	Neg	18.86	Not detected
411	Negative sample	Neg	Neg	Neg	Neg	32.87	Not detected	Neg	Neg	Neg	Neg	18.79	Not detected
412	Negative sample	Neg	Neg	Neg	Neg	33.2	Not detected	Neg	Neg	Neg	Neg	18.86	Not detected
413	Negative sample	Neg	Neg	Neg	Neg	33.2	Not detected	Neg	Neg	Neg	Neg	19.15	Not detected
414	Negative sample	Neg	Neg	Neg	Neg	32.79	Not detected	Neg	Neg	Neg	Neg	19.05	Not detected
415	Negative sample	Neg	Neg	Neg	Neg	32.77	Not detected	Neg	Neg	Neg	Neg	19.1	Not detected
416	AccuPlex Control	31.7	3.51182	31.92	4.32662	34.96	Detected	20.43	4.24063	21.02	4.04288	17.53	Detected
417	AccuPlex Control	31.77	3.48624	32.32	4.16154	34.75	Detected	20.69	4.16604	20.66	4.15304	17.14	Detected
418	AccuPlex Control	30.7	3.87722	31.55	4.47931	33.5	Detected	20.22	4.30088	20.87	4.08878	17.72	Detected
419	AccuPlex Control	31.07	3.74202	31.52	4.4917	33.98	Detected	20.74	4.15169	20.71	4.13774	17.34	Detected
420	AccuPlex Control	30.45	3.96857	31.39	4.54535	33.37	Detected	20.13	4.3267	20.7	4.1408	18.93	Detected

## Sheet: cobas reproducibility
Statistical Calculations
Control testing details			Lot numbers		cobas SARS-CoV-2 testing statistics
Statistic	Date tested	Reproducibility	Optitrol EQC lot	Amplification lot	ORF1a (Ct)	ORF1a (log10 copies/mL)	E-gene (Ct)	E-gene (log10 copies/mL)	Internal Control (Ct)
Number	30	30	30	30	30	30	30	30	30
Mean	─	─	─	─	29.628	4.26893	30.6267	4.86037	33.3733
Std. Deviation	─	─	─	─	0.752694	0.275034	0.517263	0.213474	0.712661
%CV	─	─	─	─	0.0254048	0.064427	0.0168893	0.0439214	0.0213542
Min	─	─	─	─	26.66	3.79318	29.85	4.339	31.18
Max	─	─	─	─	30.93	5.35344	31.89	5.1809	35.01
Raw data
Control testing details			Lot numbers		cobas SARS-CoV-2 testing results
Sequence	Date tested	Reproducibility	Optitrol EQC lot	Amplification lot	ORF1a (Ct)	ORF1a (log10 copies/mL)	E-gene (Ct)	E-gene (log10 copies/mL)	Internal Control (Ct)
1	2020-08-03	Inter-assay	DM20119	G11772	30.11	4.09281	31.08	4.67328	33.99
2	2020-08-10	Inter-assay	DM20119	G12165	29.56	4.29378	30.52	4.9044	33.47
3	2020-08-18	Inter-assay	DM20119	G12238	29.16	4.43994	30.07	5.09011	33.19
4	2020-08-31	Inter-assay	DM20119	G13210	30.53	3.93934	31.37	4.5536	33.88
5	2020-10-16	Inter-assay	DM20119	G08097	30.04	4.11838	31.02	4.69805	34.2
6	2020-10-22	Inter-assay	DM20119	G18524	29.68	4.24993	30.81	4.78471	34.38
7	2020-11-02	Inter-assay	DM20119	G18524	29.59	4.28281	30.48	4.9209	35.01
8	2020-11-04	Inter-assay	DM20119	G18524	30.22	4.05261	31.6	4.45868	34.25
9	2020-11-24	Inter-assay	DM20119	G18902	30.93	3.79318	31.89	4.339	33.58
10	2020-11-30	Inter-assay	DM20119	G18902	29.05	4.48013	30.01	5.11487	33.71
11	2020-12-07	Inter-assay	DM20119	G20843	29.65	4.26089	30.78	4.79709	33.28
12	2021-01-04	Inter-assay	DM20119	G20830	29	4.4984	30.12	5.06948	33.59
13	2021-01-11	Inter-assay	DM20119	G20539	30.17	4.07088	31.09	4.66916	33.85
14	2021-01-25	Inter-assay	DM20119	G20539	28.78	4.57879	29.89	5.1644	33.77
15	2021-02-01	Inter-assay	DM20119	G24628	28.99	4.50205	29.85	5.1809	33.38
16	2021-02-11	Inter-assay	DM20119	G24194	30.09	4.10011	30.77	4.80122	33.86
17	2021-02-15	Inter-assay	DM20119	G24628	29.31	4.38513	30.01	5.11487	33.81
18	2021-02-22	Inter-assay	DM20119	G24628	29.23	4.41436	29.97	5.13138	32.88
19	2021-03-03	Inter-assay	DM20119	G11772	30.16	4.07454	31.13	4.65265	32.92
20	2021-04-19	Inter-assay	DM20119	G29320	29.26	4.4034	30.08	5.08598	33.36
21	2021-05-06	Intra-assay	DM20119	G29320	26.66	5.35344	30.39	4.95805	32.84
22	2021-05-06	Intra-assay	DM20119	G29320	29.72	4.23531	30.61	4.86725	32.81
23	2021-05-06	Intra-assay	DM20119	G29320	29.86	4.18416	30.66	4.84662	32.82
24	2021-05-06	Intra-assay	DM20119	G29320	29.93	4.15858	30.62	4.86313	33.15
25	2021-05-06	Intra-assay	DM20119	G29320	30.11	4.09281	30.78	4.79709	32.98
26	2021-05-06	Intra-assay	DM20119	G29320	29.78	4.21339	30.64	4.85487	32.82
27	2021-05-06	Intra-assay	DM20119	G29320	29.31	4.38513	30.21	5.03233	32.8
28	2021-05-06	Intra-assay	DM20119	G29320	29.94	4.15492	30.69	4.83424	32.82
29	2021-05-06	Intra-assay	DM20119	G29320	30.32	4.01607	31.13	4.65265	31.18
30	2021-05-06	Intra-assay	DM20119	G29320	29.7	4.24262	30.53	4.90027	32.62

## Sheet: Plex reproducibility
Statistical Calculations
Control testing details			Lot numbers		PlexZyme SARS-CoV-2 testing statistics
Sequence	Date tested	Reproducibility	Optitrol EQC lot	Amplification lot	ORF1ab (Cq)	ORF1ab (log10 copies/mL)	RdRP (Cq)	RdRp (log10 copies/mL)	Internal Control (Cq)
Number	30	30	30	30	30	30	30	30	30
Mean	─	─	─	─	19.63	4.47015	19.5997	4.4775	17.738
Std. Deviation	─	─	─	─	1.01413	0.290953	1.2539	0.383694	0.811106
%CV	─	─	─	─	0.0516621	0.065088	0.0639757	0.0856938	0.045727
Min	─	─	─	─	18.65	3.49182	15.5	3.41252	16.89
Max	─	─	─	─	23.04	4.75132	23.08	5.732	20.25
Raw data
Control testing details			Lot numbers		PlexZyme SARS-CoV-2 testing results
Sequence	Date tested	Reproducibility	Optitrol EQC lot	Amplification lot	ORF1ab (Cq)	ORF1ab (log10 copies/mL)	RdRP (Cq)	RdRp (log10 copies/mL)	Internal Control (Cq)
1	2021-01-25	Inter-assay	DM20119	20040061	18.84	4.6968	19.14	4.61816	17.48
2	2021-03-09	Inter-assay	DM20119	20040061	20.2	4.30662	20.5	4.202	16.94
3	2021-03-15	Inter-assay	DM20119	20040061	18.97	4.65951	19.12	4.62428	17.5
4	2021-03-22	Inter-assay	DM20119	20040061	21.44	3.95086	21.56	3.87764	20.25
5	2021-03-29	Inter-assay	DM20119	20040061	20.74	4.15169	20.83	4.10102	17.08
6	2021-04-19	Inter-assay	DM20119	20050075	19.97	4.37261	19.74	4.43456	17.65
7	2021-04-26	Inter-assay	DM20119	20050075	19.15	4.60787	18.93	4.68242	18.16
8	2021-05-03	Inter-assay	DM20119	20050075	18.73	4.72836	18.87	4.70078	18.8
9	2021-05-07	Inter-assay	DM20119	20050075	19.76	4.43286	19.64	4.46516	17.63
10	2021-05-08	Inter-assay	DM20119	20050075	19.52	4.50171	19.13	4.62122	18.91
11	2021-05-09	Inter-assay	DM20119	20050075	19.5	4.50745	19.42	4.53248	18.22
12	2021-05-10	Inter-assay	DM20119	20050075	19.67	4.45868	19.96	4.36724	18.03
13	2021-05-11	Inter-assay	DM20119	20050075	18.8	4.70828	19.2	4.5998	17.4
14	2021-05-13	Inter-assay	DM20119	20050075	20.2	4.30662	20.71	4.13774	18.28
15	2021-05-14	Inter-assay	DM20119	20050075	23.04	3.49182	23.08	3.41252	18.09
16	2021-05-15	Inter-assay	DM20119	20050075	20.79	4.13735	21.15	4.0031	17.63
17	2021-05-16	Inter-assay	DM20119	20050075	21.44	3.95086	20.85	4.0949	19.62
18	2021-05-17	Inter-assay	DM20119	20050075	19.04	4.63942	19.07	4.63958	18.05
19	2021-05-18	Inter-assay	DM20119	20050075	18.65	4.75132	18.75	4.7375	17.55
20	2021-05-19	Inter-assay	DM20119	20050075	20.14	4.32383	20.27	4.27238	17.97
21	2021-05-06	Intra-assay	DM20119	20050075	18.72	4.73123	18.87	4.70078	17.14
22	2021-05-06	Intra-assay	DM20119	20050075	18.83	4.69967	19.12	4.62428	17.03
23	2021-05-06	Intra-assay	DM20119	20050075	19.23	4.58491	19.34	4.55696	17.1
24	2021-05-06	Intra-assay	DM20119	20050075	19.23	4.58491	19.29	4.57226	17.24
25	2021-05-06	Intra-assay	DM20119	20050075	18.86	4.69107	19.17	4.60898	17.2
26	2021-05-06	Intra-assay	DM20119	20050075	18.92	4.67385	19.02	4.65488	17.09
27	2021-05-06	Intra-assay	DM20119	20050075	19.16	4.605	19.17	4.60898	16.89
28	2021-05-06	Intra-assay	DM20119	20050075	19.2	4.59352	15.5	5.732	17.12
29	2021-05-06	Intra-assay	DM20119	20050075	19.1	4.62221	19.46	4.52024	17.01
30	2021-05-06	Intra-assay	DM20119	20050075	19.06	4.63369	19.13	4.62122	17.08

## Sheet: Limit of detection study
Statistical Calculations
Sample testing details				cobas SARS-CoV-2 testing statistics						PlexZyme SARS-CoV-2 testing statistics
Statistic	copies/mL	log10 copies/mL	Replicate	ORF1a (Ct)	ORF1a (log10 copies/mL)	E-gene (Ct)	E-gene (log10 copies/mL)	Internal Control (Ct)	Result	ORF1ab (Cq)	ORF1ab (log10 copies/mL)	RdRP (Cq)	RdRp (log10 copies/mL)	Internal Control (Cq)	Result
Number	30	30	30	30	30	30	30	30	30	30	30	30	30	30	30
Mean	─	─	─	31.1395	3.71663	33.0254	3.87041	33.7457	─	─	4.14844	21.1972	3.98865	17.409	─
Std. Deviation	─	─	─	2.32298	0.848818	3.30756	1.36503	0.247869	─	─	0.896889	3.2012	0.979568	0.212056	─
%CV	─	─	─	0.0745992	0.228384	0.100152	0.352684	0.00734522	─	─	0.216199	0.15102	0.245589	0.0121809	─
Min	─	─	─	27.49	2.66409	27.86	1.772	33.08	─	─	2.78031	17.07	2.3048	16.94	─
Max	─	─	─	34.02	5.05015	38.11	6.00218	34.08	─	─	5.22183	26.7	5.25158	17.81	─
Raw data
Sample testing details				cobas SARS-CoV-2 testing results						PlexZyme SARS-CoV-2 testing results
Sequence	copies/mL	log10 copies/mL	Replicate	ORF1a (Ct)	ORF1a (log10 copies/mL)	E-gene (Ct)	E-gene (log10 copies/mL)	Internal Control (Ct)	Result	ORF1ab (Cq)	ORF1ab (log10 copies/mL)	RdRP (Cq)	RdRp (log10 copies/mL)	Internal Control (Cq)	Result
1	100000	5	1	27.53	5.03554	27.94	5.96916	33.26	Detected	17.52	5.07551	17.59	5.09246	17.17	Detected
2	100000	5	2	27.49	5.05015	27.86	6.00218	33.3	Detected	17.01	5.22183	17.07	5.25158	16.94	Detected
3	100000	5	3	27.97	4.87476	28.24	5.84535	34.07	Detected	17.15	5.18167	17.23	5.20262	16.99	Detected
4	100000	5	4	27.7	4.97342	28.14	5.88662	33.08	Detected	17.12	5.19027	17.13	5.23322	16.97	Detected
5	100000	5	5	28.06	4.84188	28.44	5.76281	33.48	Detected	17.15	5.18167	17.19	5.21486	17.11	Detected
6	10000	4	1	30.6	3.91376	31.26	4.599	33.99	Detected	20.13	4.3267	20.16	4.30604	17.28	Detected
7	10000	4	2	30.6	3.91376	31.28	4.59074	33.8	Detected	20.1	4.33531	20.03	4.34582	17.33	Detected
8	10000	4	3	30.74	3.8626	31.43	4.52884	33.74	Detected	20.29	4.2808	20.02	4.34888	17.22	Detected
9	10000	4	4	30.51	3.94665	31.18	4.63201	33.85	Detected	19.96	4.37548	20.15	4.3091	17.26	Detected
10	10000	4	5	30.68	3.88453	31.31	4.57836	33.83	Detected	24.03	3.20779	20.24	4.28156	17.3	Detected
11	1000	3	1	32.29	3.29623	33.56	3.64979	33.88	Detected	24.16	3.1705	24.55	2.9627	17.54	Detected
12	1000	3	2	32.38	3.26335	33.42	3.70757	33.54	Detected	23.32	3.41149	23.61	3.25034	17.41	Detected
13	1000	3	3	32.42	3.24873	33.46	3.69106	34.04	Detected	23.85	3.25943	24.16	3.08204	17.54	Detected
14	1000	3	4	32.48	3.22681	33.62	3.62503	33.78	Detected	23.96	3.22788	22.5	3.59	17.45	Detected
15	1000	3	5	32.33	3.28162	33.33	3.74471	33.82	Detected	Neg	Neg	23.49	3.28706	17.45	Detected
16	100	2	1	34.01	2.66775	36.93	2.25899	33.92	Detected	Neg	Neg	24.8	2.8862	17.46	Detected
17	100	2	2	33.88	2.71525	36.04	2.62629	33.47	Detected	Neg	Neg	Neg	Neg	17.65	Not detected
18	100	2	3	33.76	2.7591	35.23	2.96058	33.65	Detected	Neg	Neg	24.93	2.84642	17.51	Detected
19	100	2	4	Neg	Neg	35.55	2.82852	33.61	Presumptive	Neg	Neg	Neg	Neg	17.52	Not detected
20	100	2	5	33.34	2.91256	35.21	2.96883	33.84	Detected	25.52	2.78031	26.7	2.3048	17.81	Detected
21	10	1	1	Neg	Neg	38.11	1.772	34.08	Presumptive	Neg	Neg	Neg	Neg	17.56	Not detected
22	10	1	2	Neg	Neg	36.79	2.31677	33.57	Presumptive	Neg	Neg	Neg	Neg	17.52	Not detected
23	10	1	3	Neg	Neg	Neg	Neg	33.82	Not detected	Neg	Neg	Neg	Neg	17.48	Not detected
24	10	1	4	34.02	2.66409	36.46	2.45296	33.85	Detected	Neg	Neg	Neg	Neg	17.58	Not detected
25	10	1	5	Neg	Neg	37.82	1.89169	33.78	Presumptive	Neg	Neg	Neg	Neg	17.51	Not detected
26	1	0	1	Neg	Neg	Neg	Neg	33.9	Not detected	Neg	Neg	Neg	Neg	17.62	Not detected
27	1	0	2	Neg	Neg	Neg	Neg	33.58	Not detected	Neg	Neg	Neg	Neg	17.49	Not detected
28	1	0	3	Neg	Neg	Neg	Neg	33.93	Not detected	Neg	Neg	Neg	Neg	17.64	Not detected
29	1	0	4	Neg	Neg	Neg	Neg	33.86	Not detected	Neg	Neg	Neg	Neg	17.5	Not detected
30	1	0	5	Neg	Neg	Neg	Neg	34.05	Not detected	Neg	Neg	Neg	Neg	17.46	Not detected

## Sheet: Quantitative SARS-CoV-2
Quantitative SARS-CoV-2: Exact Diagnostics SARS-CoV-2 Standard
cobas ORF1a				ExactDx copies/mL
Ct 1	Ct 2	Ct 3	Average Ct	target copies/mL	log10 copies/ml
26.11	26.3	26.26	26.2233	200000	5.30103
30.07	29.95	30.22	30.08	20000	4.30103
33.05	32.83	32.99	32.9567	2000	3.30103
34.59	34.95	34.95	34.83	200	2.30103
37.12	37.35	37.4	37.29	20	1.3
37.49	Neg	Neg	Neg	2	0.3
Data removed from analysis
cobas ORF1a copies/mL calculator			Ct	target copies/mL	log10 copies/ml
			30	13583.1	4.133
cobas E-gene				ExactDx copies/mL
Ct 1	Ct 2	Ct 3	Average Ct	target copies/mL	log10 copies/ml
29.08	29.24	29.15	29.1567	200000	5.30103
32.22	32.06	32.41	32.23	20000	4.30103
35.16	34.6	34.79	34.85	2000	3.30103
36.89	38.09	37.04	37.34	200	2.30103
38.34	Neg	38.54	38.44	20	1.30103
Neg	Neg	Neg	Neg	2	0.30103
Data removed from analysis
cobas E-gene copies/mL calculator			Ct	target copies/mL	log10 copies/ml
			30	131522	5.119
Plex ORF1ab				ExactDx copies/mL
Cq 1	Cq 2	Cq 3	Average Cq	target copies/mL	log10 copies/ml
16.79	16.78	16.67	16.7467	200000	5.30103
20.64	19.92	20.01	20.19	20000	4.30103
23.62	24.25	23.28	23.7167	2000	3.30103
24.81	Neg	Neg	Neg	200	2.30103
Neg	Neg	Neg	Neg	20	1.30103
Neg	Neg	Neg	Neg	2	0.30103
Data removed from analysis
Plex ORF1ab copies/mL calculator			Cq	target copies/mL	log10 copies/ml
			20	54827.7	4.739
Plex RdRp				ExactDx copies/mL
Cq 1	Cq 2	Cq 3	Average Cq	target copies/mL	log10 copies/ml
16.7	16.73	16.74	16.7233	200000	5.30103
20.51	20.27	20.03	20.27	20000	4.30103
24.82	23.31	23.71	23.9467	2000	3.30103
Neg	26.08	26.51	26.295	200	2.30103
Neg	Neg	Neg	Neg	20	1.30103
Neg	Neg	Neg	Neg	2	0.30103
Data removed from analysis
Plex RdRp copies/mL calculator			Cq	target copies/mL	log10 copies/ml
			20	43954.2	4.643

## Sheet: Assay target correlation
Assay target correlation
cobas SARS-CoV-2 testing		PlexZyme SARS-CoV-2 testing
ORF1a (log10 copies/mL)	E-gene (log10 copies/mL)	ORF1ab (log10 copies/mL)	RdRp (log10 copies/mL)
6.57022	7.7479	6.79117	6.76322
4.40705	5.20154	4.66525	4.69466
6.21943	7.4879	6.21164	6.21854
5.29863	6.3571	5.47717	5.43212
6.72734	8.07806	6.71945	6.78464
8.20721	9.74537	8.05353	8.16164
6.59945	7.88409	6.57026	6.66224
5.20362	6.32821	5.37963	5.30054
8.34972	9.83203	8.04493	8.1647
5.98923	7.14536	5.86449	5.82074
7.52757	8.986	7.29612	7.40276
3.88453	4.31836	4.10579	4.03064
3.33277	3.2082	3.70126	3.53798
3.84799	4.04598	3.07869	2.59856
3.39855	3.44344	7.03217	7.14266
7.06716	8.45774	4.96075	4.97924
4.65552	5.69265	4.12874	3.65732
3.84068	4.21519	6.44402	6.46334
6.3729	7.51266	4.96362	4.82624
4.60437	5.32122	6.09688	6.14816
6.02943	7.23615	2.98114	2.5802
2.99295	3.15455	6.99487	7.0325
6.93196	8.30504	4.14596	3.9572
3.70183	3.87265	5.74973	5.72588
5.44113	6.38599	6.88585	6.8948
6.826	8.13996	5.10133	5.0435
4.78341	5.73392	5.60341	5.6249
5.17804	6.48091	5.919	5.9309
5.47767	6.66662	3.88775	3.94802
3.59221	4.01296	4.45868	4.34276
3.95761	4.58249	7.25308	7.35074
7.09274	8.50727	6.76822	6.82748
6.67253	7.8552	2.98688	2.5955
3.84433	3.13804	3.83037	3.73688
3.82241	4.06249	4.13735	4.06124
3.76029	4.12027	5.36241	5.23322
2.70794	3.0555	6.96044	6.92846
4.82361	5.9898	6.63051	6.60104
6.58483	7.94599	5.54029	5.59124
6.50079	7.76853	3.91931	3.68486
5.26574	6.22916	3.99677	3.79196
3.40585	3.70344	4.23776	4.18058
3.70548	3.83963	5.1788	5.09246
3.86626	4.54535	6.45263	6.497
4.84918	6.02694	7.00635	7.04474
6.4606	7.68599	7.27604	7.34768
6.81504	8.30092	6.70797	6.74486
6.83696	8.42885	6.75962	6.85502
6.31078	7.68599	7.3621	7.38746
6.45329	7.85107	5.9563	5.9462
7.23525	8.69298	8.09657	8.15552
5.37536	6.63361	7.51703	7.57412
8.04278	9.53489	5.27347	5.26688
7.4691	8.87044	5.52308	5.35562
4.81995	5.71329	4.93206	4.92722
5.19631	6.29519	4.8546	4.81094
4.4509	5.25106	4.21194	4.12244
4.36686	5.27583	5.50873	5.5331
3.73471	4.00058	3.06721	2.84948
5.3169	6.49329	4.42712	4.38254
3.25239	3.21233	3.18771	2.92904
4.11108	4.66916	5.28782	5.22404
3.25604	3.21645	8.02484	8.03924
4.45821	5.36662	4.80009	4.74974
7.84912	9.45235	7.57728	7.56188
4.33762	5.10249	6.32927	6.2981
7.31929	8.84981	6.75388	6.7724
5.93077	7.29806	6.72806	6.59186
6.36194	7.67361	6.18581	6.17876
6.22674	7.47139	4.1976	4.22648
5.77365	6.91012	6.2059	6.2522
3.84068	4.37614	5.89605	5.83604
5.70057	6.93075	6.89446	6.93152
5.48498	6.81932	5.61202	5.58818
6.83331	8.29679	3.59798	3.88682
5.38998	6.56345	5.1788	5.10776
3.66529	3.84788	5.04969	5.03432
4.6811	5.5771	6.6219	6.62246
4.48378	5.49868	3.52338	3.45842
6.04039	7.37234	6.66207	6.74486
2.9491	3.20407	3.57216	2.98718
6.43137	7.73964	7.09816	7.1702
2.70794	2.41582	3.02418	2.95658
6.70176	8.09869	4.03407	3.73688
3.6324	3.37741	6.36656	6.41744
3.51913	3.48471	5.34233	5.2424
6.10616	7.22377	4.29514	3.96332
4.77245	5.77932	7.57441	7.5527
3.89914	4.18217	4.71689	4.63652
7.07082	8.50314	7.08094	7.1855
4.11838	4.80535	7.9359	8.03006
6.96485	8.29266	6.14278	6.12062
7.76142	9.41108	4.02259	3.42782
5.71153	7.00091	4.93493	4.82318
3.50451	3.58376	6.71084	6.72038
4.19146	5.02408	6.39525	6.36236
6.40944	7.83457	7.68917	7.64756
6.00385	7.20313	5.49439	5.43212
7.10736	8.44124	4.49884	4.48046
5.07573	6.10535	3.20492	3.3911
4.10377	4.52471	5.84727	5.8544
3.34374	2.98534	4.9751	4.88744
5.58364	6.87298	6.43542	6.44498
4.48744	5.18916	4.63656	4.51106
5.71153	6.9844	5.60341	5.60348
4.47282	5.04884	6.67068	6.73568
4.98438	6.10535	6.99487	7.0631
6.40944	7.85107	6.11409	6.16958
6.81504	8.28028	5.64644	5.64326
6.15366	7.00917	4.78001	4.76504
5.23285	6.22504	3.42871	3.53798
4.31935	5.23868	6.02802	5.69222
3.83337	3.9263	7.48834	7.49456
3.54105	3.45169	5.04108	4.9058
5.82115	7.30631	5.17019	5.11082
7.0562	8.37108	4.2349	4.2785
4.88207	5.71329	7.01209	7.06004
4.71033	5.51106	5.37963	5.33726
3.93203	4.56598	6.82273	6.89174
5.97462	7.58695	5.49726	5.43824
4.90765	6.01869	5.88457	5.78708
6.47521	7.9625	3.73856	3.56552
5.05015	6.13837	3.44592	3.21668
4.83457	5.91964	3.65249	2.56796
3.66163	3.69518	3.01557	2.57102
3.39855	3.26185	4.34966	4.16528
3.49355	3.14629	3.21066	3.10346
3.15738	3.08026	7.05512	7.0937
4.12569	4.19042	3.19345	2.92598
3.19758	2.57677	3.0873	3.22892
7.26448	8.53616	4.18325	3.9878
3.29989	3.2082	4.96362	4.9058
3.27431	3.1009	3.20779	3.56858
3.52644	3.29899	6.05958	5.92172
3.62509	3.60026	3.07295	3.19832
4.08184	4.11201	4.56196	4.37642
4.8638	5.56059	3.55494	3.58082
3.69817	3.69518	6.2059	6.22772
6.13539	7.1371	5.85588	5.8238
3.59952	3.38566	6.45263	6.50312
4.39243	4.99519	3.50043	3.47372
3.61048	3.64566	3.40862	2.58632
5.91615	7.21964	3.7443	3.47984
5.77365	6.78218	4.8173	4.68548
6.16462	7.48377	4.0312	4.37336
3.53374	3.64153	3.466	3.14936
3.45336	3.29074	4.21481	4.2173
3.68721	3.59614	5.1874	5.06798
3.23777	3.00185	6.24033	6.24302
4.54956	4.98694	4.59926	4.60592
4.07088	4.77646	7.27604	7.28342
3.84799	4.31011	4.61073	4.5692
5.03919	5.71741	3.2996	2.91068
6.04404	7.32282	5.03535	4.97618
4.17685	4.84249	2.41308	1.8917
7.45449	8.75076	3.31968	3.52574
4.65187	5.58948	3.98816	3.90212
3.51913	3.30725	7.20718	7.31402
4.93323	5.54408	7.2703	7.262
3.36201	2.82852	3.6611	3.83174
3.53374	3.40217	6.335	6.28586
3.6726	3.66217	5.93334	5.91866
7.49468	8.63933	5.42553	5.41376
3.0843	3.03074	4.40704	4.32746
7.6043	8.89108	3.95086	4.01534
3.66163	3.89328	6.10261	6.1145
6.49348	7.50441	6.92315	6.88868
6.00385	6.93075	5.26487	5.25464
4.3632	4.88376	4.57344	4.51718
3.3072	3.12979	5.03248	4.88438
3.91376	4.33074	6.04237	5.96762
3.40951	3.58788	4.45868	4.4009
5.93442	7.10821
6.70542	7.95012
4.83091	5.84122
3.88453	4.599
4.75053	5.41614
5.97827	7.05456
3.98684	4.04185

## Sheet: ORF1ab and ORF1a correlation
ORF1ab and ORF1a correlation
cobas SARS-CoV-2 testing	PlexZyme SARS-CoV-2 testing	cobas SARS-CoV-2 testing	PlexZyme SARS-CoV-2 testing
ORF1a Ct	ORF1ab Cq	ORF1a (log10 copies/mL)	ORF1ab (log10 copies/mL)
23.33	11.54	6.57022	6.79117
29.25	18.95	4.40705	4.66525
24.29	13.56	6.21943	6.21164
26.81	16.12	5.29863	5.47717
22.9	11.79	6.72734	6.71945
18.85	7.14	8.20721	8.05353
23.25	12.31	6.59945	6.57026
27.07	16.46	5.20362	5.37963
18.46	7.17	8.34972	8.04493
24.92	14.77	5.98923	5.86449
20.71	9.78	7.52757	7.29612
30.68	20.9	3.88453	4.10579
30.78	22.31	3.84799	3.70126
32.01	24.48	3.39855	3.07869
21.97	10.7	7.06716	7.03217
28.57	17.92	4.65552	4.96075
30.8	20.82	3.84068	4.12874
23.87	12.75	6.3729	6.44402
28.71	17.91	4.60437	4.96362
24.81	13.96	6.02943	6.09688
33.12	24.82	2.99295	2.98114
22.34	10.83	6.93196	6.99487
31.18	20.76	3.70183	4.14596
26.42	15.17	5.44113	5.74973
22.63	11.21	6.826	6.88585
28.22	17.43	4.78341	5.10133
27.14	15.68	5.17804	5.60341
26.32	14.58	5.47767	5.919
31.48	21.66	3.59221	3.88775
30.48	19.67	3.95761	4.45868
21.9	9.93	7.09274	7.25308
23.05	11.62	6.67253	6.76822
30.79	24.8	3.84433	2.98688
30.85	21.86	3.82241	3.83037
31.02	20.79	3.76029	4.13735
28.11	16.52	4.82361	5.36241
23.29	10.95	6.58483	6.96044
23.52	12.1	6.50079	6.63051
26.9	15.9	5.26574	5.54029
31.99	21.55	3.40585	3.91931
31.17	21.28	3.70548	3.99677
30.73	20.44	3.86626	4.23776
28.04	17.16	4.84918	5.1788
23.63	12.72	6.4606	6.45263
22.66	10.79	6.81504	7.00635
22.6	9.85	6.83696	7.27604
24.04	11.83	6.31078	6.70797
23.65	11.65	6.45329	6.75962
21.51	9.55	7.23525	7.3621
26.6	14.45	5.37536	5.9563
19.3	6.99	8.04278	8.09657
20.87	9.01	7.4691	7.51703
28.12	16.83	4.81995	5.27347
27.09	15.96	5.19631	5.52308
29.13	18.02	4.4509	4.93206
29.36	18.29	4.36686	4.8546
31.09	20.53	3.73471	4.21194
26.76	16.01	5.3169	5.50873
32.41	24.52	3.25239	3.06721
30.06	19.78	4.11108	4.42712
32.4	24.1	3.25604	3.18771
29.11	16.78	4.45821	5.28782
19.83	7.24	7.84912	8.02484
29.44	18.48	4.33762	4.80009
21.28	8.8	7.31929	7.57728
25.08	13.15	5.93077	6.32927
23.9	11.67	6.36194	6.75388
24.27	11.76	6.22674	6.72806
25.51	13.65	5.77365	6.18581
30.8	20.58	3.84068	4.1976
25.71	13.58	5.70057	6.2059
26.3	14.66	5.48498	5.89605
22.61	11.18	6.83331	6.89446
26.56	15.65	5.38998	5.61202
31.28	22.67	3.66529	3.59798
28.5	17.16	4.6811	5.1788
29.04	17.61	4.48378	5.04969
24.78	12.13	6.04039	6.6219
33.24	22.93	2.9491	3.52338
23.71	11.99	6.43137	6.66207
33.9	22.76	2.70794	3.57216
22.97	10.47	6.70176	7.09816
31.37	24.67	3.6324	3.02418
31.68	21.15	3.51913	4.03407
24.6	13.02	6.10616	6.36656
28.25	16.59	4.77245	5.34233
30.64	20.24	3.89914	4.29514
21.96	8.81	7.07082	7.57441
30.04	18.77	4.11838	4.71689
22.25	10.53	6.96485	7.08094
20.07	7.55	7.76142	7.9359
25.68	13.8	5.71153	6.14278
31.72	21.19	3.50451	4.02259
29.84	18.01	4.19146	4.93493
23.77	11.82	6.40944	6.71084
24.88	12.92	6.00385	6.39525
21.86	8.41	7.10736	7.68917
27.42	16.06	5.07573	5.49439
30.08	19.53	4.10377	4.49884
32.16	24.04	3.34374	3.20492
26.03	14.83	5.58364	5.84727
29.03	17.87	4.48744	4.9751
25.68	12.78	5.71153	6.43542
29.07	19.05	4.47282	4.63656
27.67	15.68	4.98438	5.60341
23.77	11.96	6.40944	6.67068
22.66	10.83	6.81504	6.99487
24.47	13.9	6.15366	6.11409
26.99	15.53	5.23285	5.64644
29.49	18.55	4.31935	4.78001
30.82	23.26	3.83337	3.42871
25.38	14.2	5.82115	6.02802
22	9.11	7.0562	7.48834
27.95	17.64	4.88207	5.04108
28.42	17.19	4.71033	5.17019
30.55	20.45	3.93203	4.2349
24.96	10.77	5.97462	7.01209
27.88	16.46	4.90765	5.37963
23.59	11.43	6.47521	6.82273
27.49	16.05	5.05015	5.49726
28.08	14.7	4.83457	5.88457
31.29	22.18	3.66163	3.73856
32.01	23.2	3.39855	3.44592
31.75	22.48	3.49355	3.65249
32.67	24.7	3.15738	3.01557
30.02	20.05	4.12569	4.34966
32.56	24.02	3.19758	3.21066
21.43	10.62	7.26448	7.05512
32.28	24.08	3.29989	3.19345
31.66	24.45	3.52644	3.0873
30.14	20.63	4.08184	4.18325
28	17.91	4.8638	4.96362
31.19	24.03	3.69817	3.20779
24.52	14.09	6.13539	6.05958
31.46	24.5	3.59952	3.07295
29.29	19.31	4.39243	4.56196
31.43	22.82	3.61048	3.55494
25.12	13.58	5.91615	6.2059
25.51	14.8	5.77365	5.85588
24.44	12.72	6.16462	6.45263
31.64	23.01	3.53374	3.50043
31.86	23.33	3.45336	3.40862
31.22	22.16	3.68721	3.7443
28.86	18.42	4.54956	4.8173
30.17	21.16	4.07088	4.0312
32.93	23.13	3.06238	3.466
30.78	20.52	3.84799	4.21481
27.52	17.13	5.03919	5.1874
24.77	13.46	6.04404	6.24033
29.88	19.18	4.17685	4.59926
20.91	9.85	7.45449	7.27604
28.58	19.14	4.65187	4.61073
31.68	23.71	3.51913	3.2996
27.81	17.66	4.93323	5.03535
32.11	26.8	3.36201	2.41308
31.64	23.64	3.53374	3.31968
31.26	21.31	3.6726	3.98816
20.8	10.09	7.49468	7.20718
20.5	9.87	7.6043	7.2703
31.29	22.45	3.66	3.66
23.54	13.13	6.49348	6.335
24.88	14.53	6.00385	5.93334
29.37	16.3	4.3632	5.42553
30.6	19.85	3.91376	4.40704
31.98	21.44	3.40951	3.95086
25.07	13.94	5.93442	6.10261
22.96	11.08	6.70542	6.92315
28.09	16.86	4.83091	5.26487
30.68	19.27	3.88453	4.57344
28.31	17.67	4.75053	5.03248
24.95	14.15	5.97827	6.04237
30.4	19.67	3.98684	4.45868
